# Supplementary material for: Discovery of novel astrovirus genotype species in small ruminants
Source: PeerJ. 2019 Jul 31;7:e7338. doi: 10.7717/peerj.7338 (PMC6679648; doi:10.7717/peerj.7338)
Supplement: Supplemental Information 5 [file peerj-07-7338-s005.txt]

LOCUS       CapAstV-G2.1            6059 bp    RNA     linear       14-JAN-2019
DEFINITION  CapAstV-G2.1, partial sequence.
ACCESSION   CapAstV-G2.1
VERSION
KEYWORDS    .
SOURCE      Caprine Astrovirus G2.1
  ORGANISM  Caprine Astrovirus G2.1
            Unclassified.
REFERENCE   1  (bases 1 to 6059)
  AUTHORS   Kauer,R.V., Koch,M.C., Boujon,C.L., Werder,S. and Seuberlich,T.
  TITLE     Discovery of novel astrovirus genotype species in small ruminants
  JOURNAL   unpublished
REFERENCE   2  (bases 1 to 6059)
  AUTHORS   Kauer,R.V., Koch,M.C., Boujon,C.L., Werder,S. and Seuberlich,T.
  TITLE     Direct Submission
  JOURNAL   Submitted (14-JAN-2019) DCR-VPH, University of Bern,
            Bremgartenstrasse, Bern, 3012, Switzerland
COMMENT     Bankit Comment: TOTAL # OF SEQS:5
            
            ##Assembly-Data-START##
            Assembly Method       :: SPAdes v. 3.11.1
            Sequencing Technology :: Illumina
            ##Assembly-Data-END##
FEATURES             Location/Qualifiers
     source          1..6059
                     /organism="Caprine Astrovirus G2.1"
                     /mol_type="genomic RNA"
                     /strain="CapAstV-G2.1"
                     /host="Capra hircus"
                     /tissue_type="brain"
                     /country="Switzerland"
                     /collection_date="2017"
     gene            41..3786
                     /gene="ORF1ab"
     CDS             join(41..2272,2272..3786)
                     /gene="ORF1ab"
                     /ribosomal_slippage
                     /codon_start=1
                     /product="nonstructural protein nsp1ab"
                     /translation="MTASTVSEGEWRTFVLDVDHGEHVAVEVNHIRDHQPTILTAALI
                     QDRSEKAREISDLRLNNELLRGELAVYRREHEATPRLTLSWPTIFALIFLGFSLFWHS
                     ANGMTTTSTTAAAANPMEMLRLNIWLDDFIAEAKRVVHTHKTTVIDAVLTSPSWIVAT
                     AVVPYLWPIVTITLGLISVYKSERKVLSVLFLAAASVSGGDWVFLATASSQTVVSAII
                     QILCVLISHIDPLGSICLSAIAMFVVFLASMCCSNTDFIQHSRASSINTFVLIFSIVM
                     RTMRVSAMPFAMAIAVVRAYYILTTPTGATIEVRSEDGKVLTKETLKPSVLFRFKQSI
                     RDKVVRLFPQRVRHTQAPLVRVNPNAVCRVETPEGVGTAFFCANYIVTAAHVMGRHTV
                     ATIILGPQRVQATLARVVPDKDIALLKIPPQCQNAPRLKIAKSKDVSWVCVYTPGEGG
                     SIVQSVVPGNIIDGNVDYAIQTVDGMSGGPIVNPDGHVIGVHQTNTGYTGGGEVLTHE
                     DVIDPPRDDEKAKLKAELEELRKQLKQCSGPNEANVVALVREAMGREMQILRAEIDAA
                     LTKFSQVKKGKTKRRRAVLRGAKPGRRQKGPLFTEEEYQKMLDEGLTRDDIKRIVDEI
                     YAKEAAGFPEWEPMDDDYNPDDDWVFDSDTPYGQKTVVIPSFTQYCRREYDPTDVVDM
                     VQQLSAADLEALGPLVKVIINTSQVKNPLGPVMCLSDRYAAYHGLPPISDGLPYKQRS
                     KPKNLQGGGQAPPKTNSLGYWKTLALPPRRVVTPQNFPVVCNLPINRPLYEDRGKRDP
                     LLGLLPPCDEDLEFGPATWTPQAITKSFEKFEYAEPSQFWKLYPEECAFADFQWRKHF
                     NFLEGSRVIHMCATEKNVRSTPGYPKCELFQTEEEFMDRYGWAPYLEEFKAIDAGERP
                     VVLWYCFLKKEILKKSKIRDQDIRQIVCADAIYARIGCCLEQHQNKLCKENTGNSSGQ
                     CGWCPFYGGFRDTMRRIERGKYKIEFDWTRFDGTIPCQLLKHIKDLRWEKMCPEHRDR
                     YRGIRNWYVANLLTRHVLLPTGEVTVQHRGNPSGQISTTIDNNMINYWLQAFEFAYIN
                     KGADIYALWDEYDTIVYGDDRLTTTPILPPDYVPRVIQMYREVFGMWVKPDKVKVSDT
                     VVGLTFCGFTVGPDYLPYPTQPEKLWASLVDPVSKLPDVDSLCGKLESFRILMHNHPD
                     HPFKEYIDKCLAALEEQRTMPVITDEFLKYLWRGGPKMSNHNAT*"
     gene            41..2314
                     /gene="ORF1a"
     CDS             41..2314
                     /gene="ORF1a"
                     /codon_start=1
                     /product="nonstructural protein nsp1a"
                     /translation="MTASTVSEGEWRTFVLDVDHGEHVAVEVNHIRDHQPTILTAALI
                     QDRSEKAREISDLRLNNELLRGELAVYRREHEATPRLTLSWPTIFALIFLGFSLFWHS
                     ANGMTTTSTTAAAANPMEMLRLNIWLDDFIAEAKRVVHTHKTTVIDAVLTSPSWIVAT
                     AVVPYLWPIVTITLGLISVYKSERKVLSVLFLAAASVSGGDWVFLATASSQTVVSAII
                     QILCVLISHIDPLGSICLSAIAMFVVFLASMCCSNTDFIQHSRASSINTFVLIFSIVM
                     RTMRVSAMPFAMAIAVVRAYYILTTPTGATIEVRSEDGKVLTKETLKPSVLFRFKQSI
                     RDKVVRLFPQRVRHTQAPLVRVNPNAVCRVETPEGVGTAFFCANYIVTAAHVMGRHTV
                     ATIILGPQRVQATLARVVPDKDIALLKIPPQCQNAPRLKIAKSKDVSWVCVYTPGEGG
                     SIVQSVVPGNIIDGNVDYAIQTVDGMSGGPIVNPDGHVIGVHQTNTGYTGGGEVLTHE
                     DVIDPPRDDEKAKLKAELEELRKQLKQCSGPNEANVVALVREAMGREMQILRAEIDAA
                     LTKFSQVKKGKTKRRRAVLRGAKPGRRQKGPLFTEEEYQKMLDEGLTRDDIKRIVDEI
                     YAKEAAGFPEWEPMDDDYNPDDDWVFDSDTPYGQKTVVIPSFTQYCRREYDPTDVVDM
                     VQQLSAADLEALGPLVKVIINTSQVKNPLGPVMCLSDRYAAYHGLPPISDGLPYKQRS
                     KPKNSKGGDKRPPKPTA*"
     gene            3776..5980
                     /gene="ORF2"
     CDS             3776..5980
                     /gene="ORF2"
                     /codon_start=1
                     /product="capsid protein precursor"
                     /translation="MPRNRNGRQNRSTTRVVVQSTSGNQQASATNRARRSRKPTVNVN
                     VNTRMQPQARQRPTSNNMRMRNDRRPRRRQQVSGQHEIHQRITTTLGTIGSNTSGGVE
                     NEMTVIINPSTMKEQTGSTSFGPLNVLASQYAMWKVNRIEVTLKQLVGNNAASGTVGR
                     VSAVPNTSASQVSWSSLGARRHMDVNIGRNGKFVITARELKGPKDGWYYTNTTLDPCD
                     SCAGILQIHTLGRTMNPYQNTAYNGPLFLAEVTTDWSFKDYQQNPGMLNMVKSEVAQN
                     ATVEVDPNTNKILMKVANSTRLGAYGQNPSAAEVIWMVTDTVITTGADVFPAPFNWLF
                     KGGWWIIKRLAGAPVSNDANAVYFEVFPSIADAQNNKPCYATSPTNSVVTLQQVDYQQ
                     ITPSNLGTPGETLTVARATTPGGFVVTRMETLYGTDNTYSPSNPTFIMRKNAPGYDRG
                     IGVGDEGQRVFTWNLHRVHVDGDLPLTGPPVVFSDTAKVQIGYVVATSSIGFQGTGPA
                     GANTPKDFYLANVLFVATDSRSYNFQGDYGPFVEGYYSFNRNNPQFTTGSNDFTTTRL
                     KVDAGSTYVAQYLCVGGQRRSITLLGTEIKEPNDGWNNTAQTYTIPSSLGDPNRGFPV
                     GYGAAFLFGNTTQQEAYYDAVASVDDDNDYSEEEALYFDEPPVSVLQVEPEVQNIYSL
                     LLANGCSPRQARLAVNQIKPSKPYTDFVATYHDSLVDGCTPATARAAALAQW*"
BASE COUNT     1497 a   1514 c   1522 g   1526 t
ORIGIN      
        1 acggttctac ttttacccaa ccactaggcc tgatcgcgtt ttgaccgcga gtactgtttc
       61 tgaaggtgag tggcgcacgt tcgtgcttga tgtggatcat ggtgagcatg ttgctgtgga
      121 ggtcaaccac attcgtgatc accagccaac cattctcact gccgctctta ttcaggacag
      181 gtcagaaaag gcacgtgaaa tatccgacct gaggctcaac aatgagttgt tgcggggtga
      241 actcgctgta tacagacggg agcatgaagc gaccccccgg cttacactca gttggcccac
      301 tatatttgcc ttgattttcc ttggcttctc ccttttttgg cattcggcga acggcatgac
      361 tactacgtcg acgactgccg cggcggctaa ccccatggag atgcttaggt tgaacatctg
      421 gcttgatgac tttattgccg aagcgaagcg tgttgttcat acgcacaaga caacggtaat
      481 tgacgcggtc ctaacatcac cgtcttggat agttgccacc gctgtggtcc cctatctatg
      541 gcccatagtc accatcaccc tagggttgat ttccgtttat aagtctgaac ggaaagtgtt
      601 gtctgtgctt ttccttgctg ctgcttctgt tagcgggggg gattgggtat tcctggccac
      661 tgcatcatcc cagactgtgg tcagtgccat tatccagatt ctgtgtgttt taatatccca
      721 cattgacccc ctgggttcta tttgcctgtc agctattgcc atgtttgtgg tctttctcgc
      781 tagcatgtgt tgcagcaata cggacttcat acaacactca cgagcctcat ccatcaacac
      841 gtttgtgttg attttctcta tcgtgatgcg tactatgcgg gtgtcggcca tgccctttgc
      901 catggcaatt gccgtggtta gagcgtatta tattcttacg acgcccactg gcgccacgat
      961 tgaggtacgc agtgaagatg gtaaagtcct caccaaggag accttgaagc caagcgtttt
     1021 gtttaggttt aaacagtcta tcagggacaa ggtggtacgg ttgtttccac aacgtgtgcg
     1081 tcatactcaa gcaccgctgg tccgtgttaa ccctaatgca gtgtgccgcg ttgaaacgcc
     1141 tgagggtgtt ggtacggctt tcttttgtgc caactatata gttacagcgg cgcatgtgat
     1201 ggggaggcat acggtagcca ctatcattct tggcccccag cgtgtacagg ctacacttgc
     1261 acgggtagtc cctgataagg acattgcact ccttaaaatt ccacctcagt gtcagaatgc
     1321 cccccggctt aagatcgcca agagtaagga tgtttcatgg gtttgtgttt atacccctgg
     1381 tgaagggggt tctatagtgc agtctgttgt cccaggaaac atcatagatg ggaacgtgga
     1441 ctacgctata cagactgttg acggcatgtc gggtgggccc atagtcaacc cagatggcca
     1501 tgtgattggc gttcaccaga ccaacactgg ctacacaggt ggcggtgaag tcttgaccca
     1561 tgaagatgtc atcgacccac ccagggatga cgagaaggcc aaattgaaag ctgagttgga
     1621 ggagttgcgt aagcaactga aacagtgctc tggtcctaat gaggcaaatg tcgtcgctct
     1681 ggttcgtgag gccatgggcc gggagatgca gattcttcgc gctgaaattg acgccgcact
     1741 cactaagttt agtcaagtga agaaggggaa gaccaagagg cgtcgcgcag tcctgcgcgg
     1801 agccaagcct ggccgcagac agaagggccc actttttact gaggaggaat accagaaaat
     1861 gcttgatgag ggtctgacta gggatgacat caagagaatt gtcgatgaga tctatgccaa
     1921 ggaggcagca ggtttccctg agtgggagcc catggatgat gactacaacc ccgacgatga
     1981 ctgggtcttt gactctgata caccatacgg ccaaaaaact gttgtgatac catctttcac
     2041 acagtactgt cgccgtgaat atgacccaac tgatgtcgtc gacatggttc aacagctcag
     2101 tgctgctgat cttgaagcgc ttggccccct tgtcaaggtt attatcaaca cctctcaagt
     2161 caagaatccg cttggtccgg ttatgtgttt gtctgatcgg tacgctgctt atcatggcct
     2221 accacccatc tctgatggct taccctacaa gcagcgttcc aaaccaaaaa actccaaggg
     2281 gggggacaag cgccccccaa aaccaacagc ttaggatact ggaaaaccct tgcgctccca
     2341 ccgcggcgag ttgtgacacc tcaaaacttc cccgtcgtgt gcaacctccc aattaaccgg
     2401 cccttgtatg aggaccgtgg gaagcgcgat ccactgttgg gcctactacc cccttgtgat
     2461 gaagaccttg agtttggacc ggcaacctgg accccacagg ctattacaaa atcttttgag
     2521 aagtttgagt atgctgaacc ctcccagttc tggaaactat accctgagga gtgcgccttt
     2581 gctgacttcc agtggcgcaa acacttcaac tttcttgaag gatcacgtgt gatccatatg
     2641 tgcgccaccg agaagaacgt gaggtccacc ccggggtatc ccaagtgtga gctattccag
     2701 acggaagaag agtttatgga ccgctacggt tgggctcctt acctcgaaga atttaaggcg
     2761 attgatgcgg gcgagcgtcc tgtagtcctc tggtattgtt tcctaaaaaa agagatcttg
     2821 aagaaatcta aaattcggga ccaggatatt cgccagatag tgtgtgcaga tgccatttac
     2881 gcacgcatag gttgttgcct tgaacaacat cagaataagt tgtgtaagga gaacacaggt
     2941 aatagcagcg gtcagtgcgg gtggtgccct ttctatggcg gcttccgcga caccatgcgc
     3001 cgcatagaga gaggtaaata taagatcgag ttcgattgga cccgatttga tggcactatc
     3061 ccctgtcagc tactcaagca catcaaggac ctcaggtggg agaagatgtg tcctgagcat
     3121 cgtgatcgct accgcgggat acgtaactgg tacgtggcta acttactcac acgccacgtc
     3181 ctcctcccaa ctggtgaggt cactgtccaa caccgtggga atccctctgg gcagatctct
     3241 actactattg acaacaacat gatcaactac tggctccagg cttttgagtt tgcctacatt
     3301 aataagggcg ctgatatcta cgccctgtgg gacgaatatg acaccattgt ttatggagat
     3361 gataggctta caaccacacc catacttccc ccagattacg tccctcgcgt catccagatg
     3421 taccgtgagg tgtttgggat gtgggttaag cctgataaag tgaaggtttc cgacactgtt
     3481 gtcggtctta ccttctgcgg gtttacggtt ggacctgatt atctcccata ccccacccaa
     3541 ccagagaaac tgtgggctag tctcgttgat ccagtcagta aacttcctga tgttgatagc
     3601 ctctgtggga agctagagag tttcaggatc ctcatgcata accacccaga ccatcctttt
     3661 aaggaatata ttgataagtg tctggctgcg cttgaagaac agcgcacgat gcctgttata
     3721 actgatgagt tcctgaagta tctttggagg ggcggaccaa agatgtctaa tcataatgcc
     3781 acgtaatcgc aatggtaggc agaatcggag caccacgcga gtggtggtcc aatctacttc
     3841 aggcaatcaa caggcgtcgg ctaccaaccg cgcacgacgg tctaggaaac ctacagtcaa
     3901 tgtcaacgtc aacacgcgca tgcaaccaca ggcgcgacag cgacctactt ccaacaacat
     3961 gcgcatgcgc aatgacaggc gtcctcgcag gcgtcaacaa gtttcgggcc agcatgaaat
     4021 acaccagagg atcaccacga cgttaggcac tattgggtct aatactagtg ggggtgtaga
     4081 aaatgaaatg acagttataa ttaatccctc aacaatgaaa gaacaaacag gctcaaccag
     4141 ttttggtcct ctcaatgttt tagcctccca gtatgctatg tggaaagtca accgcattga
     4201 ggtcacactc aaacaattgg tgggcaataa tgctgcctct ggcactgtgg gccgagtgtc
     4261 agccgttcct aacaccagtg cctctcaagt cagctggtca tcccttggcg cacgtcgcca
     4321 tatggatgtg aatatcggta ggaatggcaa gttcgtgata acagcgaggg agttgaaagg
     4381 tccaaaggat ggctggtatt acaccaacac aaccttggat ccttgtgact cgtgcgctgg
     4441 tatcctccaa atccacactc ttggtcgcac catgaaccct taccagaaca cagcatataa
     4501 tggccccttg tttcttgcgg aggtcactac tgactggtct tttaaagatt accaacaaaa
     4561 ccctggtatg ctcaatatgg tcaagagtga agtagcccag aacgccacag ttgaggtgga
     4621 tcctaacacc aataaaatac tcatgaaagt agctaattcc actaggttgg gcgcatatgg
     4681 ccagaatcca tctgcagctg aggtcatatg gatggttacc gatactgtta ttaccacggg
     4741 cgctgacgtt tttccagcac cctttaactg gctttttaag ggtggttggt ggatcataaa
     4801 gcgacttgct ggcgccccag tctctaatga cgccaatgca gtctattttg aggtctttcc
     4861 ttccatagca gatgcacaga acaataaacc ttgctatgca acctcaccaa cgaattcagt
     4921 ggtcacgcta cagcaggtgg actaccagca aataacccca tctaatctcg gtacgcctgg
     4981 tgaaactcta actgtggcga gagccactac gccaggtgga tttgtggtta caaggatgga
     5041 gaccctctat ggtactgata acacctactc gccatccaac cccacattca ttatgcggaa
     5101 aaacgcacca ggttatgaca gggggattgg agttggggac gaaggccaac gtgttttcac
     5161 gtggaatctg caccgtgtcc acgttgatgg tgacctgccc ctaacaggac caccggttgt
     5221 tttcagtgac actgctaaag tgcaaattgg ctacgtggtt gccacgagtt ccataggctt
     5281 ccagggcact gggccggctg gtgctaacac cccaaaggat ttttatctgg caaatgttct
     5341 ttttgttgca actgacagta gatcatacaa tttccagggt gattatggac ccttcgttga
     5401 gggttactac agtttcaacc gtaacaaccc gcaatttaca acagggtcca atgactttac
     5461 gaccacgagg ttgaaagttg atgcaggcag cacctacgtc gcacagtatc tatgcgtagg
     5521 tggccaacgg cgttctataa cactgcttgg cactgaaata aaggagccta atgatggatg
     5581 gaataatact gcccagacat atacaatacc ctcatcactt ggtgatccta accgtggttt
     5641 tccagtaggc tatggtgccg ccttcttgtt tggcaacacc acacaacaag aggcgtatta
     5701 tgacgcggtc gccagtgttg atgatgataa tgattactct gaggaagagg cactatactt
     5761 cgatgagccc cccgtgagcg ttctccaggt ggagcccgag gtgcagaata tatactcctt
     5821 acttttggcg aacggctgtt cgcctaggca ggcacggctt gcggttaatc aaattaaacc
     5881 cagcaagcct tatacagatt ttgttgcgac ctaccatgat agcttggtgg atggttgcac
     5941 gcctgccact gccagggcag ctgctttggc acaatggtag tctgtgacgt gattgtcgca
     6001 ggccagtttt cttcttcttt ttctgacatt tgtggtgtgc ataggtgtag ggacaaaaa
//
LOCUS       CapAstV-G3.1            6062 bp    RNA     linear       14-JAN-2019
DEFINITION  CapAstV-G3.1, partial sequence.
ACCESSION   CapAstV-G3.1
VERSION
KEYWORDS    .
SOURCE      Caprine Astrovirus G3.1
  ORGANISM  Caprine Astrovirus G3.1
            Unclassified.
REFERENCE   1  (bases 1 to 6062)
  AUTHORS   Kauer,R.V., Koch,M.C., Boujon,C.L., Werder,S. and Seuberlich,T.
  TITLE     Discovery of novel astrovirus genotype species in small ruminants
  JOURNAL   unpublished
REFERENCE   2  (bases 1 to 6062)
  AUTHORS   Kauer,R.V., Koch,M.C., Boujon,C.L., Werder,S. and Seuberlich,T.
  TITLE     Direct Submission
  JOURNAL   Submitted (14-JAN-2019) DCR-VPH, University of Bern,
            Bremgartenstrasse, Bern, 3012, Switzerland
COMMENT     Bankit Comment: TOTAL # OF SEQS:5
            
            ##Assembly-Data-START##
            Assembly Method       :: SPAdes v. 3.11.1
            Sequencing Technology :: Illumina
            ##Assembly-Data-END##
FEATURES             Location/Qualifiers
     source          1..6062
                     /organism="Caprine Astrovirus G3.1"
                     /mol_type="genomic RNA"
                     /strain="CapAstV-G3.1"
                     /host="Capra hircus"
                     /tissue_type="brain"
                     /country="Switzerland"
                     /collection_date="2017"
     gene            130..3734
                     /gene="ORF1ab"
     CDS             join(130..2226,2226..3734)
                     /gene="ORF1ab"
                     /ribosomal_slippage
                     /codon_start=1
                     /product="nonstructural protein nsp1ab"
                     /translation="MIEDRDRVKREHADLCLQHELLRAELAQHRKEYAQTYRVRFSWP
                     TMLALVFLGFSLCWHGSQAFEATTTTKTTMAVDPSAMLRLNVWLDEFIANAKKTIHTH
                     HTTVVNIARASPTWIIVNAVMPYSWTLISILLGVISVYKAEHKVLSILFLCAATLSGG
                     DWVFITTASYQTIISAIIQVLCVLVSHFDPLGAMCLSTVALFVTFLASMCLSSTDFVH
                     HVRAASINTVVLIVSILLRTLALPAMPLAIALALVRAYHTLTTVSGATVEIRSEDGKV
                     VSKEPVRPGILFKFKQALSRLRQVRSTMPPLVRVNPSAVLRIETPEGVGTGFLCANYI
                     VTAGHVVGSNKVVSACVGQAKYQAQVVRHVPGKDIALLKIPQQLQTYPRLKLASKIDV
                     AWVCVYSPDADGAIIQSVVPGHQVDECIDYAVPTRDGMSGAPLVNPDGRVMAVHLTNT
                     GFTGGAQIITQVDIIDPPKTTATEDKLRAELEELKKQLNKCSQSTTNEQDIVNLVRAA
                     IGREMTILRSEINRELGFQQAKGKTKHKLRARLAGATRRKQRGPMFTEEEYQRLLERG
                     LTSDEIRDMVDQIYDKEVAGFPDWEVMDDGYDPDEDWVFETDTKFGQRNVKVPAFSQY
                     LDRDYESTDVEEMLKSLTLADIAAIGPLYPIVQRSAGTALCPAVLCMVDRYAALNGLS
                     LPTSGLSYSQRKVPPKNRPEGPTPSGPEIHKLDAWYDLREPPERYVVPDDYPVVCNLP
                     INRPIYDDKVVDDPLLGLLPPCEPDLPYGPAVWGPEAYTKSFEKFCYAQPSRFWEDYP
                     EECRFADLQWRKHYNFLDGSRVIHITATDKNMDSTPGYPKCELHDSERDYLERHGWGP
                     YIREFSRVDAGECPKVLWYCFLKKEQLKKEKILDGDIRQIVCPDAIYSRIGAALEQHQ
                     NSLMKKHTTDSSGQCGWTPFYGGFERTIRRLDKNYVVEFDWTRFDGTIPRELLRHIKN
                     LRWEKMDPSHRERYRHVHKWYVDNLLTRYVLMPTGEVTIQRRGNPSGQISTTMDNNMV
                     NYWLQAFEFAYLNKGKDIHTLWREYDTIVYGDDRLNTTPVLTENYVERVVSMYRNVFG
                     MWVKPDKVKVHDGVVGASFCGFTVGDRYQPIPTNPDKLWASLVTPCQKLPDDIALCGK
                     LLSFKILMHNSEGHPFKDYIEKCIAAIGPSVGIPKFTDEQLDYLWRGGPKNIPNG*"
     gene            130..2271
                     /gene="ORF1a"
     CDS             130..2271
                     /gene="ORF1a"
                     /codon_start=1
                     /product="nonstructural protein nsp1a"
                     /translation="MIEDRDRVKREHADLCLQHELLRAELAQHRKEYAQTYRVRFSWP
                     TMLALVFLGFSLCWHGSQAFEATTTTKTTMAVDPSAMLRLNVWLDEFIANAKKTIHTH
                     HTTVVNIARASPTWIIVNAVMPYSWTLISILLGVISVYKAEHKVLSILFLCAATLSGG
                     DWVFITTASYQTIISAIIQVLCVLVSHFDPLGAMCLSTVALFVTFLASMCLSSTDFVH
                     HVRAASINTVVLIVSILLRTLALPAMPLAIALALVRAYHTLTTVSGATVEIRSEDGKV
                     VSKEPVRPGILFKFKQALSRLRQVRSTMPPLVRVNPSAVLRIETPEGVGTGFLCANYI
                     VTAGHVVGSNKVVSACVGQAKYQAQVVRHVPGKDIALLKIPQQLQTYPRLKLASKIDV
                     AWVCVYSPDADGAIIQSVVPGHQVDECIDYAVPTRDGMSGAPLVNPDGRVMAVHLTNT
                     GFTGGAQIITQVDIIDPPKTTATEDKLRAELEELKKQLNKCSQSTTNEQDIVNLVRAA
                     IGREMTILRSEINRELGFQQAKGKTKHKLRARLAGATRRKQRGPMFTEEEYQRLLERG
                     LTSDEIRDMVDQIYDKEVAGFPDWEVMDDGYDPDEDWVFETDTKFGQRNVKVPAFSQY
                     LDRDYESTDVEEMLKSLTLADIAAIGPLYPIVQRSAGTALCPAVLCMVDRYAALNGLS
                     LPTSGLSYSQRKVPPKNAQRAQRHRAQKSIN*"
     gene            3727..5988
                     /gene="ORF2"
     CDS             3727..5988
                     /gene="ORF2"
                     /codon_start=1
                     /product="capsid protein precursor"
                     /translation="MASRRNARAMRSTTNIVVRNGTTAQAGRPTRQQQTQQQATRARR
                     RRRRANQVSVRVLPTALSTRRATPRRAPQGNRVVVQKIVTTLGTVGSNGSGNIETELA
                     VLLNPCTMKEATGSNSFGPLQIYASTYSLFSMRSLRLHLKPLVGSSAVSGTAVRMSWN
                     PTNNPTQVSWSALGARKHSDTTPGKDGRFFLSARDLKGPKDGWYKTNTKGDPMLSFAG
                     SLEVHTLGETRSTYQNGPFTGGLFLAELETVWAFKDYSQQPGLMNLVKGDSTGDATIT
                     TDEGGRIILRTPPSTALARAAATTSAAEIIWMVTDAVITAGASAFPPPFSWLLRGGWW
                     FLKRIAGAPVRAGEETFVVYSSINDARADVPCIADTANAEAVSVGQLHFQQITPGNTG
                     ISVDIPQTRVVYDQFYGLGEVFVPSRVSRLKHNTLDEYIPGYLDWNFLNDGNQNPTTG
                     VAFKADGVTRATYNVYKVEFNQQIDVDMFRHKIPIYIVTTSNTSGILVGVAVAKSYSQ
                     FVQNTTWRVDNFLMYATITEGANYDQNWRVMSANYPKGPNWGVEMSVVTKPGFVRAQF
                     QQGNWYVLQFTCYAPAGHPVVRQFVCGGEVVGAVSNKTIELGTQNYPPTVLEGDDTLA
                     PYYGSGFQFQPFRDGEINVSNTLAHTFEDAMEHLDELTLDDTMEEPGDMELAPGDHYS
                     DPPLSVLVVRPEAQDLYDMLVQTSTDRAARLAVNQIHPSDEYIRFGEMYHDALADGLS
                     PPSARAYALGLDV*"
BASE COUNT     1540 a   1440 c   1582 g   1500 t
ORIGIN      
        1 gggttaacag cgagtacggt cattggtgat gagtggcgca cgtttgtgtg tgagaagttt
       61 ggttgtaagc atatattaca ggaggtgaat tgtattccag accatcaggc aaccatttta
      121 acagccgctc tgatcgagga tcgagatcgc gttaaacgtg aacatgctga cctatgtctg
      181 cagcacgagc tgctgcgagc tgagctggca caacaccgca aggagtatgc ccagacgtac
      241 agggtgcgct tcagctggcc cacaatgtta gcattagtgt tcctgggctt ttcattgtgc
      301 tggcatggat cacaggcttt tgaggcaact acaacgacaa aaaccaccat ggctgtggac
      361 cctagtgcca tgcttaggtt aaacgtgtgg ttggatgagt tcattgctaa tgctaagaaa
      421 acgatccaca cccatcatac gaccgtggtc aacatagcac gtgcttcacc cacctggatc
      481 atagtaaatg cggtcatgcc ttattcgtgg accctgatat cgatcttgct aggggtaata
      541 tccgtgtata aagctgaaca caaagtctta tcaatactgt ttttgtgtgc agctaccctt
      601 agcggtgggg attgggtttt tataacgact gcatcgtatc aaactataat aagtgctatc
      661 atccaggtgt tgtgtgtctt agtgtctcat tttgacccct tgggcgccat gtgcttatcc
      721 acggttgcgc tgtttgttac cttcttggct agtatgtgcc tgtccagcac tgactttgtg
      781 caccacgtgc gtgctgcatc catcaatacc gtagtcctta tagtgtcaat acttcttagg
      841 acactcgcgc tgcctgcaat gccactggcg atagcattgg ctttggtgcg cgcataccat
      901 acattgacca cggtgtctgg tgccacagtt gagatccgta gtgaggacgg caaagttgtc
      961 tccaaagaac cagtgcgacc aggaatactt tttaaattca aacaggctct tagcagactc
     1021 cgacaagtcc gatcaaccat gccaccccta gttcgagtga atcccagcgc tgtacttcgc
     1081 attgaaacac cagaaggtgt cggaacgggg ttcttgtgtg cgaactacat tgtcacagcc
     1141 ggtcatgttg tgggttctaa caaggtagtc tcagcatgtg ttggccaagc caaataccag
     1201 gcgcaagtgg tcaggcatgt acccgggaaa gacatcgccc tgcttaagat cccgcagcag
     1261 ttgcaaactt accctaggct taaactggct agcaagattg atgtcgcgtg ggtatgtgtc
     1321 tactcgcctg atgctgatgg cgccatcata caatctgtcg ttccaggcca ccaggtcgat
     1381 gagtgcattg attacgcggt ccccactcgt gatggtatgt ctggtgcgcc attggtgaat
     1441 cctgacggtc gtgttatggc cgttcatcta accaacaccg ggttcactgg tggggctcag
     1501 ataatcaccc aggttgatat catagaccca cccaagacaa cagccaccga ggacaagtta
     1561 cgggccgagc ttgaagagct aaagaaacag ctcaacaagt gttcgcagtc gaccacgaat
     1621 gaacaagaca ttgtgaactt ggtgcgcgct gccatcggcc gtgaaatgac aatcctgagg
     1681 tccgaaatca acagggagct cgggttccag caggcaaaag gtaagacaaa acacaagcta
     1741 cgagcccgtc ttgctggggc tacgcggcgc aagcagcggg ggcctatgtt cacggaagaa
     1801 gagtaccaac gccttcttga acgtggtcta acgtcagatg agatccgtga catggttgac
     1861 cagatatatg ataaagaggt tgctggattc cccgattggg aggtaatgga tgatggctat
     1921 gatccagatg aggattgggt gtttgaaacg gacacgaagt ttggacaacg taatgtgaaa
     1981 gtaccagcat ttagtcaata tcttgaccgg gactatgaat ccactgacgt ggaggagatg
     2041 ctcaagtcgc tcacccttgc agacatagca gctatcggtc ctctctatcc cattgtgcaa
     2101 aggagcgctg ggacggccct atgcccggca gtgctttgca tggtcgatcg ctatgctgcc
     2161 ctcaatggcc tatcactacc aacttcaggt ttaagctact cccaacgcaa agtcccgcca
     2221 aaaaacgccc agagggccca acgccatcgg gcccagaaat ccataaacta gatgcttggt
     2281 atgatttacg ggagccgcct gaacgatacg tggttcctga cgattatcca gttgtgtgca
     2341 accttcccat aaataggccc atctatgatg ataaagttgt tgatgatcca ttgcttgggt
     2401 tgttgccgcc gtgtgagcca gacctaccct acgggccagc agtgtggggt ccagaagcat
     2461 acaccaagtc ctttgagaag ttttgctacg ctcaaccatc acgcttctgg gaggattacc
     2521 ccgaggagtg caggtttgcg gacctgcaat ggcgtaagca ttataacttt ctggatggat
     2581 ctcgagtcat acatataaca gctacagata aaaacatgga ctcgacacct ggttacccca
     2641 agtgcgagct gcatgatagt gagcgggact atctggaacg ccatgggtgg ggaccctaca
     2701 tacgtgagtt tagcagggtg gatgctggag aatgtcccaa ggtgttatgg tattgtttct
     2761 taaagaagga acaacttaag aaagagaaga tactggatgg tgatataagg cagatagtat
     2821 gccctgatgc catatactca cggataggtg cagcccttga acagcaccaa aactcattga
     2881 tgaagaagca cacaacagac agtagtgggc aatgtggttg gactcccttt tacggtggct
     2941 ttgagcgtac gatacgccgt ctggacaaaa attatgtggt agagtttgat tggacgcgtt
     3001 ttgatggaac cataccacgt gagctgttac gccatataaa gaacctgagg tgggagaaga
     3061 tggacccctc ccatcgtgag cgttatagac acgttcacaa gtggtacgtt gacaacttgt
     3121 taacgcgtta tgtgctgatg ccaactggcg aagtcacgat tcaacgtagg ggtaacccat
     3181 ctggccaaat atccaccacg atggacaaca acatggtgaa ctactggttg caagcgtttg
     3241 agtttgcgta cctaaataag ggcaaagaca tccatacctt gtggcgtgag tatgatacaa
     3301 tagtgtatgg ggatgacagg ctcaatacga caccagtttt gacagaaaac tatgttgagc
     3361 gtgttgtttc catgtacaga aatgtctttg gtatgtgggt taagccagat aaagtgaaag
     3421 tccatgatgg tgttgttgga gcctcgtttt gcggcttcac agttggcgat cgttaccaac
     3481 ctataccaac caatccagac aagctgtggg caagccttgt gacaccatgc cagaaacttc
     3541 ctgatgatat tgctctgtgt gggaaactcc ttagttttaa aatcctaatg cataacagtg
     3601 aaggtcatcc atttaaggac tacattgaaa agtgcattgc tgcaattggc ccatccgtcg
     3661 gtatccctaa atttactgac gagcagttgg attatctttg gaggggagga ccaaagaata
     3721 ttcccaatgg ctagtaggcg taacgcccgt gctatgcgta gcacaactaa cattgtggtg
     3781 cgcaatggga caacagctca agcagggagg ccgacgcgtc aacagcaaac tcagcagcaa
     3841 gcgacgcgtg cgagacgacg tcgtagaaga gccaaccaag ttagtgtgcg ggtgcttccc
     3901 actgcgttgt ctactcgacg tgcaactcct aggcgtgcac ctcaggggaa ccgcgtcgtg
     3961 gtccagaaaa ttgtcacaac gcttgggaca gtcggttcaa atgggtcggg caacatcgag
     4021 actgagttag ccgtcttact taacccgtgc acgatgaaag aggcgacagg ttccaattcg
     4081 tttgggcccc tacagattta tgcttcaacg tatagcctct tttctatgag atcattacgg
     4141 cttcatctta agccacttgt tggctcttcc gctgtgtcag ggacggctgt gcgcatgtca
     4201 tggaacccaa ctaataaccc aacacaagtg tcgtggtcag cactgggggc tcgcaaacac
     4261 tctgacacca ccccgggcaa agatggcaga ttcttcctta gcgctcgtga tcttaagggg
     4321 cccaaggatg gatggtacaa gaccaacact aagggtgacc ccatgctcag ctttgctggc
     4381 tcgcttgaag tgcatacact gggagaaacc cgcagtacat atcagaatgg accgtttact
     4441 ggtgggctct tccttgctga gctggagact gtgtgggcct tcaaagatta tagccagcag
     4501 cctggcctaa tgaacttggt caaaggcgac tccactggtg atgcaaccat aacaactgat
     4561 gagggaggta ggataatcct gcgcacccct ccgtcgacag ccctcgcgcg tgcagcagcc
     4621 actacatctg ctgctgagat aatttggatg gtgaccgatg cagtcattac tgctggtgct
     4681 agtgcctttc cacctccgtt ctcttggtta ctgcgcggtg gctggtggtt cctaaaacgt
     4741 atcgcgggtg ccccagtacg cgcaggcgaa gagaccttcg tagtttactc cagcataaat
     4801 gatgcgcgag cagatgtccc gtgcattgcc gatactgcga atgcggaggc tgttagtgtt
     4861 ggccagctcc acttccagca gatcacgcct ggtaacacag gcatctcggt tgacatcccc
     4921 cagacgcgtg ttgtctatga ccagttttac gggttggggg aggtgtttgt accatctagg
     4981 gtttcgagac tcaaacataa taccctggac gagtatatac cagggtactt agattggaac
     5041 ttcctcaatg atggcaacca aaaccccacc actggtgttg cttttaaagc tgatggtgtt
     5101 actagggcaa cctacaatgt gtataaggtg gagttcaacc aacagattga tgtcgatatg
     5161 tttaggcaca agatccctat atacattgta acaactagca acactagtgg tatactggtc
     5221 ggtgttgccg ttgctaagtc gtactcccaa tttgtgcaaa ataccacttg gcgtgtggac
     5281 aacttcctga tgtacgccac catcacagag ggagcaaatt atgatcaaaa ctggcgggtg
     5341 atgagtgcca actaccccaa aggaccaaat tggggggtgg agatgtcagt tgtgactaag
     5401 cccgggtttg ttagagcaca gttccaacag ggtaattggt acgtgcttca gttcacgtgc
     5461 tatgccccag ccggccaccc tgttgtgcgt caatttgtct gtgggggaga agttgttggc
     5521 gctgtctcga ataaaacaat tgaacttggg acccaaaact acccaccgac agtgctagaa
     5581 ggagacgaca cacttgcccc ctattatggg tccggttttc agtttcaacc cttccgtgat
     5641 ggtgagatca atgttagcaa tacattagcc cacacatttg aggatgcaat ggaacacctt
     5701 gatgaactta ccttggatga tacaatggag gaacctggtg acatggagct tgcaccaggt
     5761 gaccattatt cagacccccc acttagtgtc ctcgttgttc ggcccgaggc gcaggattta
     5821 tatgacatgc tagtgcaaac tagcacagac cgagccgctc ggttggcagt taatcaaatc
     5881 catccgagtg atgagtacat tcgctttggc gagatgtacc atgatgcatt ggctgatggc
     5941 ttatccccgc ccagcgctag ggcatatgcc ctggggctgg acgtgtagcc gtgcatctgt
     6001 gattgttttc tgttttctgt gtagttttag tttgattgca taggtgaagg gaaaaaaaaa
     6061 aa
//
LOCUS       CapAstV-G5.1            6232 bp    RNA     linear       14-JAN-2019
DEFINITION  CapAstV-G5.1, partial sequence.
ACCESSION   CapAstV-G5.1
VERSION
KEYWORDS    .
SOURCE      Caprine Astrovirus G5.1
  ORGANISM  Caprine Astrovirus G5.1
            Unclassified.
REFERENCE   1  (bases 1 to 6232)
  AUTHORS   Kauer,R.V., Koch,M.C., Boujon,C.L., Werder,S. and Seuberlich,T.
  TITLE     Discovery of novel astrovirus genotype species in small ruminants
  JOURNAL   unpublished
REFERENCE   2  (bases 1 to 6232)
  AUTHORS   Kauer,R.V., Koch,M.C., Boujon,C.L., Werder,S. and Seuberlich,T.
  TITLE     Direct Submission
  JOURNAL   Submitted (14-JAN-2019) DCR-VPH, University of Bern,
            Bremgartenstrasse, Bern, 3012, Switzerland
COMMENT     Bankit Comment: TOTAL # OF SEQS:5
            
            ##Assembly-Data-START##
            Assembly Method       :: SPAdes v. 3.11.1
            Sequencing Technology :: Illumina
            ##Assembly-Data-END##
FEATURES             Location/Qualifiers
     source          1..6232
                     /organism="Caprine Astrovirus G5.1"
                     /mol_type="genomic RNA"
                     /strain="CapAstV-G5.1"
                     /host="Capra hircus"
                     /tissue_type="brain"
                     /country="Switzerland"
                     /collection_date="2017"
     gene            11..3903
                     /gene="ORF1ab"
     CDS             join(11..2395,2395..3903)
                     /gene="ORF1ab"
                     /ribosomal_slippage
                     /codon_start=1
                     /product="nonstructural protein nsp1ab"
                     /translation="MNRADEAIASGDQIQLKARFDARCWFDELRRINPIVPWYITYQP
                     RMYFYPTLKSDRVLTASTVDEDEWRTFVLTTKGCEHVAVEVNHIPDHQATILTAALMN
                     DRANRKRELSDLKLENQILRAELAQHRNEQATTTRFVLSWPTIFALVFLGFSLFWHSA
                     QALTTTSTTDSTDPMGMLRLNIWLEDFIKNAKNTIHTHHTTVVGIIQSSPTWIMVNFV
                     MPYMWTLVVICLGLISVYKSEQKVLSLLFLCASSLSGGDWLMLSTASAQTIPSAIAQI
                     LCVLVSHVDPLGSLCLSAVIMGVTFLTSMCMSNVNFIQHSRASAINTVTLVISVMLRT
                     LKLPALPIACALALVRAYTIMTSASGSTIEIRSEDGKVVAKEPAKPGVLFRFKQALRK
                     FGQVRASVAPLVRVNPSAVVRIETPDGIGTGFACANYIVTAGHVVGTHKAVSICVGKA
                     KYQSTLVRHIDGKDIALLKMPQQLQGLPRLKIASKIETEWVCVYSPDEEGAIVQSVVP
                     GHQVDECINYAVPTRDGMSGAPIVNPDGRVMGVHLTNTGYTGGAVILTLQDVTDPPKS
                     NPTEDKLKAEIEELKKQLAACNQSSTSEQEIVNLVRVAIGREMQILRSELNKELGFSQ
                     AKGKTKGKNRQKMMGARKRKQRGPVFTEEEYQKLIDEGLTSDQIRDMVDDLYIKEAAG
                     YPEWEPLDDGYDPEDDWVFESEYDFGQKKTVVPSFKQYLARDYDASEVEEMLRSLTPS
                     DIEALGPVYHVLVKNTSSPLCAPLICIADRYAAANGLAPPSFGMRYTQRRVPPKNRAA
                     GPSPAGPEIHKLDGWYALRQPPERFVVPDDYPVVCNLPINRPIFDDKVPDDPLLGLLP
                     PCDPDLAFAPAVWGPEAYTKSFEKFSYAQPSRFWELYPEECKFADHQWRKHYNFLEDT
                     RVKHITATEKNIDSTPGYPKCEVHDSERDYMECYGWGPYIKEFKRIDKGAKPRVLWYC
                     FLKKEQLKKEKIRDADIRQIICPDVIYSRIGAALEQHQNDLMKKHTNDSSGQCGWTPF
                     YGGFEAKMRRLNRGNIIEFDWTRFDGTIPRELLKHIKDLRWEKINKIHRERYKHIHDW
                     YVENLLTRYVLMPTGEVTIQRRGNPSGQISTTMDNNMVNYWLQAFEFAYINKGKDIYA
                     LWDDYDTIVYGDDRLTSTPVLPDDYVPKVVAMYKDVFGMWVKPEKVKIHPTIIGASFC
                     GFTVGPNYQPIPTSPEKLWASLVTPCQKLPDDNALYGKLLSFKILMHNSEDHPFKEYV
                     EKCLAALEEHRSLPRLTDEQLDRLWRGGPKINPNG*"
     gene            11..2440
                     /gene="ORF1a"
     CDS             11..2440
                     /gene="ORF1a"
                     /codon_start=1
                     /product="nonstructural protein nsp1a"
                     /translation="MNRADEAIASGDQIQLKARFDARCWFDELRRINPIVPWYITYQP
                     RMYFYPTLKSDRVLTASTVDEDEWRTFVLTTKGCEHVAVEVNHIPDHQATILTAALMN
                     DRANRKRELSDLKLENQILRAELAQHRNEQATTTRFVLSWPTIFALVFLGFSLFWHSA
                     QALTTTSTTDSTDPMGMLRLNIWLEDFIKNAKNTIHTHHTTVVGIIQSSPTWIMVNFV
                     MPYMWTLVVICLGLISVYKSEQKVLSLLFLCASSLSGGDWLMLSTASAQTIPSAIAQI
                     LCVLVSHVDPLGSLCLSAVIMGVTFLTSMCMSNVNFIQHSRASAINTVTLVISVMLRT
                     LKLPALPIACALALVRAYTIMTSASGSTIEIRSEDGKVVAKEPAKPGVLFRFKQALRK
                     FGQVRASVAPLVRVNPSAVVRIETPDGIGTGFACANYIVTAGHVVGTHKAVSICVGKA
                     KYQSTLVRHIDGKDIALLKMPQQLQGLPRLKIASKIETEWVCVYSPDEEGAIVQSVVP
                     GHQVDECINYAVPTRDGMSGAPIVNPDGRVMGVHLTNTGYTGGAVILTLQDVTDPPKS
                     NPTEDKLKAEIEELKKQLAACNQSSTSEQEIVNLVRVAIGREMQILRSELNKELGFSQ
                     AKGKTKGKNRQKMMGARKRKQRGPVFTEEEYQKLIDEGLTSDQIRDMVDDLYIKEAAG
                     YPEWEPLDDGYDPEDDWVFESEYDFGQKKTVVPSFKQYLARDYDASEVEEMLRSLTPS
                     DIEALGPVYHVLVKNTSSPLCAPLICIADRYAAANGLAPPSFGMRYTQRRVPPKNGQR
                     GPRQRAQKSTN*"
     gene            3896..6145
                     /gene="ORF2"
     CDS             3896..6145
                     /gene="ORF2"
                     /codon_start=1
                     /product="capsid protein precursor"
                     /translation="MASNNTRRTARNTTNIVVRNGPAAPQGAAAPNRGQGRRRGVQRR
                     ARRQQRAQVMVRVQPNQTSRRGRIPRRPRINNRVVFQKITTTLGTVGSNGSEQIECEL
                     TCLMNPATMKEATGSNSFGPLGIYASTYSLFRMTKCVVKLKPLVGDSAVSGTITRVSW
                     NPTSAPTQTSWSALGARKHIDVTPGKIGIFTLTARDLVGPKGGWYKTNTKGDPMMSFA
                     GTLECHTLGRTMSTYRNEAFTGGLFLAELETEWQFKDYAQQPGMVNLLKGEDTTQAQI
                     VTSSDGKIQLQLPANSRMARAATTTASEIIWLVTDTIINAGASAFPPPFNWLFRGGWW
                     LVKRAAGAPVRAGEVTFDVYSSISDARAGVPCISTTPSSPPVSIGGLHFQQVTPGNVG
                     IGDDIVRESRSIDIQPVSSPPRVLAYSGMYDTTFIPGYHVLYEKNNVPRSERGLAVPV
                     QEGYITTYNYGKVEVDARPPPTRGIPVYLATSNTNRTQIGLAVSSTSTTLDNGGTPIT
                     LSTMLFYCTESRNYDFTQSNDGLFRVADLSYSQAQAQIILRTRTVNKRKVLVASGSWY
                     VLQFFCYGAAHETYRVDTPMTTEIRTPQNAWPASETTITYTPDSGNAEAGLTPGYSTS
                     ILLGDIQTYTVTRYTRAMVDEEYHDLPPLEDEDDADDEDEDLTDEQLEMGPFDDYDTP
                     PMSRLVVHPDARKTYELLLELYSERDARLAVNQLKPSDEYKEFVALYHDALVDGLSPR
                     SARAHALGI*"
BASE COUNT     1652 a   1574 c   1534 g   1472 t
ORIGIN      
        1 ggcgctcttt ctgaatcgag cggacgaagc tattgcctcc ggtgatcaga tccagctcaa
       61 agctcgcttt gacgctaggt gctggtttga tgagttgagg aggatcaacc ccatagtacc
      121 gtggtatatc acatatcagc cacgtatgta cttctaccca actctcaaat cggaccgcgt
      181 cttgacagcg agcactgttg atgaggatga gtggcgaact ttcgtgctca ccacaaaggg
      241 atgtgagcac gttgcagttg aggttaacca tatacccgat catcaagcta caattctcac
      301 agcagcgctg atgaatgatc gtgccaaccg gaagagggaa ttatctgacc tgaagttgga
      361 gaaccagatc ctgagagcgg agcttgcgca acaccgcaac gaacaggcaa ccacaacgag
      421 atttgtcctc agttggccta ctatcttcgc cctcgtgttt ctgggtttct ctttattttg
      481 gcattctgct caggctctaa caaccacttc cacaacggat tccactgacc caatgggtat
      541 gcttcgcctc aacatttggc tagaggactt cattaaaaat gcaaagaaca ccattcacac
      601 ccatcatacc accgtggttg gaattatcca atcatcacca acctggatca tggtcaactt
      661 tgtaatgcca tacatgtgga cacttgttgt catctgcctg ggcctcatct ctgtctataa
      721 atcggagcag aaggtgcttt ctctcttgtt cctgtgtgct tcatctctta gtgggggtga
      781 ctggctgatg ctatccacgg cctccgcaca aacaatccct agtgctattg ctcagatctt
      841 gtgtgttctc gtatcacatg tggaccccct tggatcatta tgcctctcag cagtcattat
      901 gggtgtgaca ttcttgacaa gcatgtgtat gtcgaacgtg aattttattc aacactcaag
      961 agcatcagcc atcaacacag tcactttggt tatatcagta atgttgagga cactaaaact
     1021 accagcccta ccaatcgcat gcgctctagc actcgtgaga gcatacacca tcatgacttc
     1081 agcaagtggc tctaccattg aaattcgatc tgaagatggc aaagttgttg ccaaagaacc
     1141 tgccaaaccc ggtgttctct tcagattcaa gcaagcactt cgtaaatttg gccaagtcag
     1201 ggcgagtgtt gctccacttg taagggtaaa tccatcagcc gtcgttagga ttgagactcc
     1261 tgacggcatt gggaccggtt tcgcgtgcgc gaactacatc gttacagcag gtcatgtggt
     1321 tggcacacat aaggcagtct caatctgtgt tgggaaggcg aaatatcaat caactcttgt
     1381 ccgccatatt gatgggaagg acattgccct cttgaagatg ccccagcagc ttcaagggtt
     1441 gcctcgcttg aaaatcgcat ccaaaattga gactgagtgg gtctgtgtct actcgcctga
     1501 tgaagaaggt gcaattgttc aatcagtcgt ccccgggcat caggttgacg agtgcatcaa
     1561 ctatgcagtc ccaacgcgcg atggtatgtc cggagcaccc attgtgaacc ctgatggtag
     1621 agtcatggga gtccacctta ctaatactgg ctatactggg ggggcggtta tcctgacatt
     1681 gcaggacgtc actgatccac ccaagtctaa ccccactgaa gacaaactca aagccgagat
     1741 tgaggaattg aagaaacaac tagcagcctg caatcagtct agcacctcgg aacaggaaat
     1801 tgtcaacctt gtccgcgtcg ctatcgggcg cgagatgcaa atcctgcgat ctgagctcaa
     1861 caaggagctc ggcttctcac aggctaaggg gaagacaaag gggaagaaca gacagaaaat
     1921 gatgggagcc aggaagcgca agcagcgtgg cccagttttt actgaggaag agtatcagaa
     1981 gctcatcgat gagggtctca catcggatca aattcgtgac atggttgacg acctttacat
     2041 aaaggaggca gccggttacc ctgagtggga accccttgat gatggttatg atccagagga
     2101 tgattgggtt tttgagtccg agtatgactt tggccaaaag aagactgttg ttccatcctt
     2161 caagcagtat ctggccagag actatgatgc cagtgaagtg gaggaaatgt tgcgttccct
     2221 cactccatcg gacatcgaag cccttggtcc tgtctaccac gtgctcgtca aaaacacctc
     2281 gagccctctc tgtgcccccc tgatttgcat tgcagatagg tacgcagctg ctaacggtct
     2341 ggctccaccg tcatttggga tgcgctacac ccaacgtcgt gtcccaccaa aaaacgggca
     2401 gcggggccct cgccagcggg cccagaaatc cacaaactag acggctggta tgcgctccgc
     2461 caaccaccgg agcgatttgt cgtccctgac gactacccag tggtttgtaa tctgcccata
     2521 aatagaccca tttttgatga caaagtccct gatgatccac ttcttggttt gctcccacct
     2581 tgcgacccag atttggcctt tgcccccgcg gtgtggggcc ctgaagccta cacaaaatca
     2641 tttgaaaaat ttagttacgc ccaaccatca agattttggg agttgtatcc tgaagagtgc
     2701 aaatttgctg accaccagtg gcggaagcat tacaacttcc tcgaagacac tcgagtgaag
     2761 catataactg ccactgaaaa gaatattgac tcaactccag gataccccaa gtgtgaagtt
     2821 catgacagcg agcgtgacta tatggagtgt tatggctggg gaccctacat caaagagttc
     2881 aaaaggatag acaaaggggc aaaaccaagg gttctgtggt attgtttcct gaagaaagaa
     2941 caactcaaaa aggagaagat cagagacgcc gacattcgcc aaataatatg ccctgatgtg
     3001 atctactcgc gtattggcgc tgctttggag caacaccaaa atgacttgat gaagaaacat
     3061 actaatgaca gcagtggtca atgcggctgg acacccttct atggaggttt tgaggcgaag
     3121 atgcgtcgtc tgaaccgcgg aaacatcatt gaatttgact ggacgcggtt tgacggaacg
     3181 ataccacgcg aactcctcaa gcatattaag gacctacgct gggaaaagat caacaaaatc
     3241 caccgtgagc gctataagca catacatgac tggtatgttg agaacctttt gaccagatat
     3301 gtgcttatgc ccacaggtga agtcaccatc cagcgtagag gcaacccttc aggccaaatc
     3361 tccacgacta tggataacaa tatggtaaac tactggctcc aggcctttga gtttgcctac
     3421 attaacaagg gcaaagatat ctatgccctg tgggatgatt atgacaccat agtctatggg
     3481 gatgacaggt tgacatcgac acctgtcttg cctgatgact acgttcccaa ggtagttgct
     3541 atgtataaag atgtgtttgg gatgtgggtt aagccagaga aagtcaagat tcatcccacc
     3601 atcattggag catcattctg tggctttaca gtgggtccta attaccaacc aattccaaca
     3661 agcccagaga agctgtgggc cagccttgtg acaccctgcc aaaaactacc tgatgataat
     3721 gccctctatg ggaagctcct tagctttaag atcctaatgc ataattcaga ggaccatcct
     3781 ttcaaggagt acgttgagaa gtgccttgct gcattggagg aacaccgctc cttaccacgc
     3841 ctcacagatg agcagctgga tcgtctttgg aggggaggac caaagataaa cccaaatggc
     3901 tagcaacaac acacgccgca cagcgcgcaa cacgactaac atcgtggtgc gtaatgggcc
     3961 agcagctccc caaggggcag ccgcccctaa cagaggtcaa ggcaggagga gaggagtgca
     4021 gcgacgagct agacgccaac aacgggcaca agtcatggtg cgggtgcagc ccaatcaaac
     4081 ttcgcgtcgc gggaggattc ctaggcgccc gaggatcaat aaccgtgtgg ttttccagaa
     4141 gatcacgacg acactcggta cagtcggttc aaatgggagt gaacaaatag aatgtgagtt
     4201 gacttgcctc atgaatccag caacgatgaa ggaggctacg ggcagcaata gctttggccc
     4261 gttaggcatc tatgcctcca cttattcact gttccggatg acaaaatgtg tcgttaaact
     4321 caaaccactc gtaggggaca gtgcagtctc ggggacaata acccgtgtct cttggaaccc
     4381 cacatcagcc cccacacaaa catcgtggag tgcacttggg gctcggaaac atatcgatgt
     4441 aacaccaggg aagatcggaa tctttacgct gaccgcgcgt gacttggttg gccctaaagg
     4501 tggttggtac aagacgaaca ccaagggaga cccaatgatg tccttcgctg gaacactgga
     4561 atgccacaca cttgggcgta caatgtcaac ctaccgcaat gaggctttca ctggtggctt
     4621 gttccttgcc gagctggaaa cagagtggca gttcaaggat tatgcccagc agcctgggat
     4681 ggtaaatttg cttaaaggtg aggatactac acaggcccaa attgtgacct cttctgacgg
     4741 gaagattcaa ctccagctcc ctgccaactc taggatggcc cgcgctgcca ccacgacagc
     4801 tagtgagata atatggcttg tcactgatac catcatcaat gctggtgcca gtgccttccc
     4861 gccacccttc aattggctat tcaggggtgg ctggtggctt gtgaaacggg cagctggtgc
     4921 gcccgttcga gcaggagagg ttacattcga tgtctactcg tctatttcag acgcccgtgc
     4981 gggcgttccc tgcatctcaa ctacacctag ctcgccacct gtatccatag gtggtcttca
     5041 ttttcagcag gtcacaccag gaaacgtggg cattggagat gacatcgtga gggagtcgcg
     5101 atccatcgac atccaaccag ttagttcacc accgagagtc cttgcttact ctggcatgta
     5161 tgacaccacc ttcatacccg gctaccatgt gctttatgag aagaacaatg tacctcgctc
     5221 agagcgaggc ttggcagtcc cagtccaaga ggggtatatc acaacctaca actatggtaa
     5281 agttgaagtg gacgccaggc cacctccaac taggggcata ccagtttatc tggcaacaag
     5341 caatacaaat agaacgcaga ttgggctcgc cgtctccagc acctcaacca cgctggataa
     5401 tggtggaacc ccaatcacct tgtcaaccat gctgttctat tgcactgagt cgaggaatta
     5461 tgacttcacc cagagtaatg atgggctctt tagggttgca gatctttcat acagccaggc
     5521 acaggctcag atcatcctaa ggacacgcac agtcaacaaa aggaaagtcc ttgtggcatc
     5581 tggaagctgg tacgtgctcc agtttttctg ctatggagct gcgcatgaga catatcgtgt
     5641 tgacactccc atgaccactg aaatcaggac ccctcaaaat gcctggcctg cgagtgaaac
     5701 caccataacc tatacgcctg atagcggtaa tgctgaggcc ggtcttacac ccggctacag
     5761 cacatccata ctgttaggtg acattcagac atacactgta actagataca ctcgcgccat
     5821 ggttgatgaa gagtatcatg acctgccacc actggaggat gaggatgatg cagatgacga
     5881 agatgaggac ctcactgatg aacagcttga aatgggccct tttgatgatt atgacacgcc
     5941 accaatgtcc cggttggtgg ttcatccaga tgctcgcaaa acctatgagc ttttgcttga
     6001 gctttattca gaacgggatg cccgcttggc agtaaatcag ctgaaaccaa gcgatgagta
     6061 caaggagttt gttgccttgt accacgatgc gttagttgat ggcctatcac ctaggtctgc
     6121 aagagcccat gccttgggga tctaggatgg cgcgcgcgtc gtgcattttt attttaatca
     6181 gtttttcagt ttcatttgtg atttaattag cataggtgaa ggggaaacaa aa
//
LOCUS       OvAstV-S5.1             6195 bp    RNA     linear       14-JAN-2019
DEFINITION  OvAstV-S5.1, partial sequence.
ACCESSION   OvAstV-S5.1
VERSION
KEYWORDS    .
SOURCE      Ovine Astrovirus S5.1
  ORGANISM  Ovine Astrovirus S5.1
            Unclassified.
REFERENCE   1  (bases 1 to 6195)
  AUTHORS   Kauer,R.V., Koch,M.C., Boujon,C.L., Werder,S. and Seuberlich,T.
  TITLE     Discovery of novel astrovirus genotype species in small ruminants
  JOURNAL   unpublished
REFERENCE   2  (bases 1 to 6195)
  AUTHORS   Kauer,R.V., Koch,M.C., Boujon,C.L., Werder,S. and Seuberlich,T.
  TITLE     Direct Submission
  JOURNAL   Submitted (14-JAN-2019) DCR-VPH, University of Bern,
            Bremgartenstrasse, Bern, 3012, Switzerland
COMMENT     Bankit Comment: TOTAL # OF SEQS:5
            
            ##Assembly-Data-START##
            Assembly Method       :: SPAdes v. 3.11.1
            Sequencing Technology :: Illumina
            ##Assembly-Data-END##
FEATURES             Location/Qualifiers
     source          1..6195
                     /organism="Ovine Astrovirus S5.1"
                     /mol_type="genomic RNA"
                     /strain="OvAstV-S5.1"
                     /host="Ovis aries"
                     /tissue_type="brain"
                     /country="Switzerland"
                     /collection_date="2017"
     gene            20..3828
                     /gene="ORF1ab"
     CDS             join(20..2320,2320..3828)
                     /gene="ORF1ab"
                     /ribosomal_slippage
                     /codon_start=1
                     /product="nonstructural protein nsp1ab"
                     /translation="MRRIHSTAPWYISYQPRMYFFPTLRSDRVLTASTVCEEEWRTFV
                     LTTQGCEYIAVEVNHIPDHQPTILTAALMNDRADRKRELSDLRLENQLLRAELAQHRN
                     EERSTTKFVLSWPTIFALVFLGFSMFWHSAHGLTTTSTTDSVDPMGMLKLNAWLDKFV
                     ENAMKTVHTHHTTLVGAIQASPTWVLVNMVIPYMWTVVVLCLGLISVYKSEHKVISIL
                     FLCASTLSGGDWVMLATSSYQTIPSAIVQIACVMISHIDALGAMCLSVVVMFTTFLAS
                     MCLSNVSFIQHSRAAAINTVSLVISIVLRTLRLPAMPLAIAMALARAYNVLTTTSGST
                     IEVRSEDGKVVSKESARPGLLFRFKQACRRFAQVRSNMAPLVRVNPAAVVRIETPDGS
                     GTGFACANYIVTAGHVVGTHKVVSVCVGKAKYQSNLIRHVDGKDVALLKMPQQLQGMP
                     RLKIASKVDTEWVCVYSPDEEGAIVQSVVPGHQVDECINYAVPTRDGMSGSPIVNPDG
                     RVMAVHLTNTGYTGGAVVLTLQDVTDPPKSNPNEDKLKAEIEELKKQLAACNQSNTSE
                     QDIVNLVRVAIGREMSILRSELNKELGFSQAKGKTKGKNRQKMMGAKKRKQRGPVFTE
                     EEYQKLIDEGLTSDQIRDMVDDLYKKEEAGYPEWEPLDDGYDPEDDWVFESEYDFGQR
                     KTVVPSFKQYLARDYDANEVEEMLRSLTPSDIEALGPVYHVLVKNTSSPLCAPLICIA
                     DRYAAANGLAPPSFGMRYTQRRVPPKNRTAGPSPAGPEIHKLDGWYALRQPPERFVVP
                     NDYPVVCNLPINRPIFDDKIPDDPLLGLLPPCDPDLAFAPAVWGPEAYTKSFEKFSYA
                     QPSKFWELHPEECKFADHQWRKHYNFLEDTRVKHITATEKNVDSTPGYPKCEAHDSER
                     DYMECYGWGPYIKEFKRIDRGAKPKVLWYCFLKKEQLKKEKIRDADIRQIICPDVIYS
                     RIGAALEQHQNDLMKKHTDDSSGQCGWTPFYGGFEAKMRRLNRGNIIEFDWTRFDGTI
                     PRELLKHIKDLRWEKINKIHRERYKHIHDWYVENLLTRYVLMPTGEVTIQRRGNPSGQ
                     ISTTMDNNMVNYWLQAFEFAYINKGKDIYALWDDYDTIVYGDDRLSSTPVLPDDYIPK
                     VVAMYKDVFGMWVKPEKVKIHPNIIGASFCGFTVGPNYQPIPTSPEKLWASLVTPCQK
                     LPDDSALYGKLLSFKILMHNSEDHPFKEYVEKCLAALEEHRSLPRLTDEQLDRLWRGG
                     PKTNPNG*"
     gene            20..2365
                     /gene="ORF1a"
     CDS             20..2365
                     /gene="ORF1a"
                     /codon_start=1
                     /product="nonstructural protein nsp1a"
                     /translation="MRRIHSTAPWYISYQPRMYFFPTLRSDRVLTASTVCEEEWRTFV
                     LTTQGCEYIAVEVNHIPDHQPTILTAALMNDRADRKRELSDLRLENQLLRAELAQHRN
                     EERSTTKFVLSWPTIFALVFLGFSMFWHSAHGLTTTSTTDSVDPMGMLKLNAWLDKFV
                     ENAMKTVHTHHTTLVGAIQASPTWVLVNMVIPYMWTVVVLCLGLISVYKSEHKVISIL
                     FLCASTLSGGDWVMLATSSYQTIPSAIVQIACVMISHIDALGAMCLSVVVMFTTFLAS
                     MCLSNVSFIQHSRAAAINTVSLVISIVLRTLRLPAMPLAIAMALARAYNVLTTTSGST
                     IEVRSEDGKVVSKESARPGLLFRFKQACRRFAQVRSNMAPLVRVNPAAVVRIETPDGS
                     GTGFACANYIVTAGHVVGTHKVVSVCVGKAKYQSNLIRHVDGKDVALLKMPQQLQGMP
                     RLKIASKVDTEWVCVYSPDEEGAIVQSVVPGHQVDECINYAVPTRDGMSGSPIVNPDG
                     RVMAVHLTNTGYTGGAVVLTLQDVTDPPKSNPNEDKLKAEIEELKKQLAACNQSNTSE
                     QDIVNLVRVAIGREMSILRSELNKELGFSQAKGKTKGKNRQKMMGAKKRKQRGPVFTE
                     EEYQKLIDEGLTSDQIRDMVDDLYKKEEAGYPEWEPLDDGYDPEDDWVFESEYDFGQR
                     KTVVPSFKQYLARDYDANEVEEMLRSLTPSDIEALGPVYHVLVKNTSSPLCAPLICIA
                     DRYAAANGLAPPSFGMRYTQRRVPPKNGQRGPRQRAQKSTN*"
     gene            3821..6091
                     /gene="ORF2"
     CDS             3821..6091
                     /gene="ORF2"
                     /codon_start=1
                     /product="capsid protein precursor"
                     /translation="MASNNTRRSARNTTNIVVRNGPAAPQGAAAPNRGQGKRRGMQRR
                     ARRQQRAQVMVRVQPSQIPRRGRISRRPRVNNRVVFQKITTTLGTVGSNGSEQIECEL
                     TCLMNPATMKEATGSNSFGPLGIYASTYSLFRMTKCVVKLKPLVGDSAVSGTITRVSW
                     NPTSSPTQTSWSALGARKHIDVTPGKIGIFTLTARDLVGPKGGWYKTNTKGDPMMSFA
                     GTLECHTLGKTMSTYRNEAFTGGLFLAELETEWQFKDYAQQPGMVNLLKGEDTQQAQI
                     TTDSTGKIQLTMPDTSRMARAATTTASEIIWLVTDTIITAGASAFPPPFNWLFRGGWW
                     LVKRAAGAPVREGGVTFDVYSSISDARAGVPCISTNVGSGPITIGGLHFQQVTPGNTG
                     ISDEIPRLERSIVQPVNQNTHIITYTGMYNTDEIPGDIVWYERVGTDPRSQRGLALPV
                     GEGVITTYNYGKVTITNRDVPTRGIPVYMIHGENFTRVQVGLAVAGNHATRELASTHQ
                     ITLATILFYCNNFQGYTYNGTNDSTFRYTRPSYTQAQASIALNSGTVTQRRIKVDPGN
                     WYVLQFFCYGAAYETYTINNGDNFTIKIPRDNWPTSTTINYSPLISDVTKGLAPGYST
                     SMVMKNFNEFTIVRNSRSVEHQDTTAQDTFYDLPPLEDDDDADDEDEDLTDEQLEMGP
                     LDDYDTPPMSRLVVHPDARKTYELLLELYSEREARLAVNQLKPSDEYKEFVALYHDAL
                     VDGLSPRSARAHALGI*"
BASE COUNT     1673 a   1521 c   1526 g   1475 t
ORIGIN      
        1 ggggaactgg tttgatgagt tgcggaggat acattcaaca gcaccgtggt acatttcgta
       61 tcagccacga atgtatttct tcccaaccct caggtcagac cgtgtcttga ctgctagtac
      121 ggtctgtgag gaggagtggc gcactttcgt actcaccaca cagggatgtg agtacattgc
      181 ggtcgaggtg aatcatatac ccgaccatca gcccactatc ctcacagcag cacttatgaa
      241 tgatcgtgct gaccggaaga gagaattatc tgacttgcgc cttgaaaacc agcttttgag
      301 agcagaactg gcccaacacc gtaatgaaga gaggagcaca accaagtttg ttctgagttg
      361 gcctaccatc tttgctctgg tttttcttgg cttttctatg ttctggcatt ctgcacatgg
      421 gctcaccacc acatcaacaa ccgactccgt ggatcctatg gggatgctta agctgaatgc
      481 atggcttgac aagtttgttg agaacgccat gaagacagtt cacacccatc acacaacctt
      541 ggttggagcc atacaggcat cacccacatg ggtgcttgtg aatatggtga taccatatat
      601 gtggactgtt gttgtcctgt gtctcggcct aatatctgtc tataaatctg agcacaaggt
      661 catttccatt ctcttccttt gtgcgtccac gttaagcggc ggggattggg tcatgcttgc
      721 gacgtcatcc taccaaacta tacccagtgc catcgtgcag atcgcatgtg ttatgatatc
      781 acacattgat gcattgggtg ctatgtgtct atctgtagta gtgatgttca caacattcct
      841 agccagcatg tgcctatcta atgtgagctt cattcaacat tctcgtgcag ctgccataaa
      901 cactgtgtct cttgtcattt ccattgtact gcggaccctg aggctccctg caatgcccct
      961 tgcaatcgcc atggcccttg ccagagccta caatgtcttg acaacaacga gtggctcgac
     1021 aattgaagtg agatctgaag atggtaaggt tgtgtctaag gaatcagcga gaccaggctt
     1081 actctttaga tttaagcagg cgtgcaggcg ctttgcgcag gttagatcca acatggcccc
     1141 ccttgtgcgt gtcaaccccg ctgctgtggt taggatagag acaccagatg gtagcggcac
     1201 cggtttcgca tgcgcgaact atattgtcac agccggacat gtcgtgggta cgcacaaggt
     1261 tgtatccgtg tgtgtgggta aagcaaaata tcagtctaac ctcatccgtc atgtggatgg
     1321 taaagatgtt gccctcctta agatgccaca acagctccag ggtatgccac gccttaagat
     1381 agcaagcaag gttgatacag agtgggtttg cgtttattca cctgatgaag aaggtgcgat
     1441 tgtacagtca gttgtacctg gacatcaagt tgacgaatgt atcaactatg cagtgcccac
     1501 tcgtgacggc atgtccggtt ccccgatcgt caaccctgat ggtcgcgtga tggcagtaca
     1561 tctcactaac acaggctaca ctgggggtgc tgttgtccta accctccagg atgtgactga
     1621 tccacccaag tcaaacccca atgaggacaa actcaaagcc gagattgagg agcttaagaa
     1681 acagcttgca gcttgcaatc agtccaacac ctctgagcag gatatcgtca accttgtccg
     1741 tgttgccatc ggacgcgaga tgtcaatcct gcgttcagag cttaacaagg aacttggttt
     1801 ttctcaggct aaggggaaga caaagggtaa gaacagacag aagatgatgg gagccaagaa
     1861 acgcaaacag cgcggcccag tgttcactga ggaggagtac caaaagctca tcgatgaggg
     1921 cctcacatca gaccaaattc gtgatatggt tgatgacctt tacaagaaag aggaagctgg
     1981 ttaccctgaa tgggagcccc tcgatgatgg ctatgatcca gaggatgatt gggtttttga
     2041 gtccgagtat gactttggcc aaaggaagac tgttgttcca tccttcaagc agtatctggc
     2101 cagagactac gatgccaatg aggtagagga gatgttgcgt tctctcactc catcggacat
     2161 cgaagccctt gggccggtct atcatgtgct cgtcaaaaac acctcgagcc ctctctgcgc
     2221 tcctctgatc tgcattgcag atagatacgc agccgccaat ggcctggccc caccatcgtt
     2281 tgggatgcgt tacacccaac gtcgtgtccc accaaaaaac ggacagcggg gccctcgcca
     2341 gcgggcccag aaatccacaa actagacggc tggtatgcgc tccgtcaacc accggagcga
     2401 tttgtcgttc ctaacgacta cccagtggtt tgtaacttac ccataaatag acccattttt
     2461 gatgataaga ttcctgatga cccacttctt ggtttgcttc caccttgtga cccagatctg
     2521 gcctttgccc ctgctgtatg gggtcccgag gcctacacaa agtcatttga gaaatttagt
     2581 tacgctcaac cgtcaaagtt ctgggaacta catcctgagg agtgcaagtt tgccgatcac
     2641 cagtggcgta aacactacaa cttcctcgag gacacccgag tgaagcatat aactgccact
     2701 gagaaaaatg ttgattcaac tccaggatac ccaaaatgtg aagctcatga cagcgagcgt
     2761 gactacatgg agtgctatgg ctggggaccc tacatcaaag aatttaaaag gatagacaga
     2821 ggtgcaaaac ccaaggtcct gtggtattgt tttctgaaga aggaacagct taagaaagag
     2881 aagatcagag atgctgatat tcgccaaata atatgtcctg atgtgatata ctcacgcatt
     2941 ggtgctgcat tggaacaaca tcaaaatgac ctgatgaaga agcacactga tgatagcagc
     3001 ggtcaatgcg gctggacacc tttttacggg ggctttgagg cgaagatgcg tcgcctgaac
     3061 cgcgggaaca ttatcgagtt cgattggacg cggttcgatg ggacaatacc acgtgagctc
     3121 ctaaaacaca tcaaagatct gcgctgggag aagatcaaca agatccaccg agagcgttat
     3181 aagcacatac atgattggta tgttgagaat cttttgacca ggtatgtgct catgcccact
     3241 ggtgaggtaa ccattcagcg cagaggcaat ccatcgggcc aaatttctac aaccatggac
     3301 aacaatatgg tgaactactg gttacaagcc tttgagtttg cctatattaa caagggaaag
     3361 gacatctatg ccctctggga tgattacgat acaatagtct atggtgatga caggctatca
     3421 tcaacgcctg ttctgcctga tgactacatc cccaaggttg tcgccatgta taaggatgtg
     3481 tttgggatgt gggtcaagcc agagaaagtc aagatccacc ctaatatcat tggagcatct
     3541 ttttgtggat ttacagtagg cccaaattac cagccaattc caacaagtcc agagaagctg
     3601 tgggctagcc ttgttacacc ttgccaaaaa ttgccagatg acagtgccct ctatgggaag
     3661 ctccttagct ttaagatcct aatgcataac tcagaggacc atcctttcaa ggagtatgtc
     3721 gagaagtgtc tcgctgcatt ggaagaacac cgctccttgc cacgcctcac agatgagcag
     3781 ctggatcgtc tttggagggg aggaccaaag acaaacccaa atggctagta acaacacacg
     3841 ccgttcagcg cgcaacacga ctaacatcgt ggtgcgcaat gggccagcgg ctccccaagg
     3901 agcagccgcc cctaacagag gtcaaggaaa gaggagagga atgcagcgac gagccagacg
     3961 ccaacagagg gcgcaggtca tggtgcgggt gcagcccagt caaattccgc gtcgcgggag
     4021 gatttctagg cgtccgaggg tcaataaccg tgtggttttc cagaagatca cgacgactct
     4081 cggaacagtg ggctcaaatg gaagcgaaca gatagaatgt gagttgacat gcctcatgaa
     4141 cccagctacc atgaaggaag caactggtag caattccttt gggccgttgg gcatctacgc
     4201 atccacatac tcattgttcc gtatgaccaa gtgtgtcgtc aagcttaaac cactggttgg
     4261 tgatagtgca gtgtcgggta cgataaccag ggtatcatgg aaccctacat catcacccac
     4321 ccaaacctca tggagtgctc tcggggctag aaagcatatt gatgttacac ctggaaaaat
     4381 tggtattttt accttgacgg ccagagacct ggtcggccct aagggtgggt ggtacaaaac
     4441 aaacaccaag ggcgatccca tgatgtcctt tgcaggaacc ttggagtgcc acactctagg
     4501 gaagaccatg tccacctacc gcaatgaggc ctttacagga gggttgtttt tggcagagct
     4561 tgaaacagag tggcagttca aagattacgc ccaacagcct gggatggtta acctcctcaa
     4621 aggagaggat actcagcagg cccagataac aactgactca acaggtaaga tacaactaac
     4681 catgccagac acctctcgca tggcccgtgc agcaaccaca accgctagtg aaatcatatg
     4741 gttagtcact gatacaataa taactgctgg tgccagcgca ttcccgcccc ctttcaattg
     4801 gcttttcagg ggcggctggt ggctagtcaa acgggccgca ggtgctcccg tgcgggaagg
     4861 gggagtcacc tttgatgtct actcctcaat atcggatgcg agggcaggtg taccttgcat
     4921 ttccaccaat gtaggctctg gtccaatcac aattggtggg cttcacttcc agcaagtcac
     4981 gcccggcaat accgggatat ctgatgaaat ccccaggtta gagcgctcaa ttgtccaacc
     5041 tgtcaatcaa aacacccata ttatcacgta cactgggatg tacaacactg atgagatacc
     5101 aggtgatatt gtctggtacg agcgggttgg tactgatcct aggtcccagc gcggccttgc
     5161 attgcctgtt ggagagggtg tgataactac ctataactat ggcaaggtga ctataaccaa
     5221 tcgggacgtg ccaacgcgag gtatccctgt ctatatgata cacggggaga acttcacccg
     5281 agtccaagtt ggtcttgctg ttgctggtaa tcatgcaacc agggaacttg ccagcaccca
     5341 tcagatcacg cttgccacca tcctgtttta ctgtaataac ttccagggct atacctacaa
     5401 tgggacgaat gactcaacct tcaggtatac aagaccatca tacacccagg cacaggcatc
     5461 cattgccctg aatagtggaa cagtgaccca gaggcgcatt aaagtggacc ctggcaattg
     5521 gtacgtactc cagttctttt gctatggtgc agcctatgaa acatacacaa taaataatgg
     5581 tgacaatttc accatcaaaa tacctaggga taattggccc acatctacaa ccataaatta
     5641 ctccccactt attagtgatg tcaccaaagg gctagcgcct ggctacagca catccatggt
     5701 gatgaagaat ttcaatgaat tcaccatagt aaggaactca agatcagtgg agcaccaaga
     5761 caccactgcc caggacactt tttatgacct gcccccgctt gaggatgatg atgatgcaga
     5821 cgacgaagat gaagatctaa ctgatgagca acttgagatg ggccctcttg atgactatga
     5881 tacaccacca atgtcccggt tggtggttca tccagatgct cgcaagacct atgagctcct
     5941 gcttgagctc tattcagaac gggaagcccg cttggcagtg aatcagctga aaccaagcga
     6001 tgagtacaag gaattcgttg ccttgtacca cgatgcatta gttgatggcc tatcacctag
     6061 atcagcgagg gctcacgctc ttgggatcta ggatggcgca tgcatcgtgc cttttaattt
     6121 aatcagtttt tcagtttcat ttgtgattta attagcatag gtgaagggga aaaaaaaaaa
     6181 aaaaaaaaaa aaaaa
//
LOCUS       OvAstV-S6.1             6130 bp    RNA     linear       14-JAN-2019
DEFINITION  OvAstV-S6.1, partial sequence.
ACCESSION   OvAstV-S6.1
VERSION
KEYWORDS    .
SOURCE      Ovine Astrovirus S6.1
  ORGANISM  Ovine Astrovirus S6.1
            Unclassified.
REFERENCE   1  (bases 1 to 6130)
  AUTHORS   Kauer,R.V., Koch,M.C., Boujon,C.L., Werder,S. and Seuberlich,T.
  TITLE     Discovery of novel astrovirus genotype species in small ruminants
  JOURNAL   unpublished
REFERENCE   2  (bases 1 to 6130)
  AUTHORS   Kauer,R.V., Koch,M.C., Boujon,C.L., Werder,S. and Seuberlich,T.
  TITLE     Direct Submission
  JOURNAL   Submitted (14-JAN-2019) DCR-VPH, University of Bern,
            Bremgartenstrasse, Bern, 3012, Switzerland
COMMENT     Bankit Comment: TOTAL # OF SEQS:5
            
            ##Assembly-Data-START##
            Assembly Method       :: SPAdes v. 3.11.1
            Sequencing Technology :: Illumina
            ##Assembly-Data-END##
FEATURES             Location/Qualifiers
     source          1..6130
                     /organism="Ovine Astrovirus S6.1"
                     /mol_type="genomic RNA"
                     /strain="OvAstV-S6.1"
                     /host="Ovis aries"
                     /tissue_type="brain"
                     /country="Switzerland"
                     /collection_date="2017"
     gene            37..3794
                     /gene="ORF1ab"
     CDS             join(37..2286,2286..3794)
                     /gene="ORF1ab"
                     /ribosomal_slippage
                     /codon_start=1
                     /product="nonstructural protein nsp1ab"
                     /translation="MYFFPTLRSDRVLTASTVCEEEWRTFMLTTQGCEHIAVEVNHIP
                     DHQPTILTAALMNDRAARKRELSDLRLENQILRAELAQHRNEERSTTKFVLSWPTIFA
                     LVFLGFSMFWHSAHGLTTTSTTDSVDPIGILRLNAWLDKFVENAMKTVHTHHTTLVGA
                     IQASPTWVLVNMVMPHMWTVVVMCLGLISVYKSEHKVISILFLCASTLSGGDWVMLAT
                     SSYQTIPSAIVQIACVMISHIDALGAMCLSMVVMFTTFIASMCLSNVSFIQHSRAAAI
                     NTASLVVSIVLRTLRLPAMPLAVAMALVRAYTILTTTSGSTIEVRSEDGKVVSKEPAR
                     PGLLFRFKQACRRFAQVRSSMAPLVRVNPAAVVRIETPDGIGTGFACANYIVTAGHVM
                     GSHKVVSICVGKAKYQSSLIRHVDGKDVALLKMPQQLQGIPRLKIAGKVDTEWVCVYS
                     PDEEGAIVQSVVPGHQVDECINYAVPTRDGMSGAPIVNPDGRVMAVHLTNTGYTGGAV
                     ILTLQDVTDPPKSNPNEDKLKAEIEELKKQLAACNQSSTSEQDIINLVRVAIGREMSI
                     LRSELNKELGFSQAKGKIKGKNRQKMMGARKRKQRGPVFTEEEYQKLIDEGLTSDQIR
                     DMVDDLYIKEAAGYPEWEPLDDGYDPEDDWVFESDYDFGQKKTVVPSFKQYLARDYDA
                     SEVEEMLRSLTPSDIEALGPVYHVLVKNTSSPLCASLICIADRYAAANGLAPPSFGMR
                     YTQRRVPSKNRAAGPSPAGPEIHKLDGWYALRQPPERFVVPDDYPVVCNLPINRPIFD
                     DKVPDDPLLGLLPPCDPDLAFAPAVWGPEAYTKSFEKFSYAQPSKFWELYPEECKFAD
                     HQWRKHYNFLEDTRVKHITATEKNIDSTPGYPKCEVHDSERDYMDCYGWGPYIKEFKR
                     IDKGAKPKVLWYCFLKKEQLKKEKIKDADIRQIICPDVIYSRIGAALEQHQNDLMKKH
                     TNDSSGQCGWTPFYGGFEAKMRRLNRGNIIEFDWTRFDGTIPRELLKHIKNLRWEKVN
                     KAHRERYRHVHEWYVENLLTRYVLMPTGEVTIQRRGNPSGQISTTMDNNMVNYWLQAF
                     EFAYINKGKDIYALWGDYDTIVYGDDRLTSTPVLPDDYIPKVVAMYKDVFGMWVKPEK
                     VKIHPTIVGASFCGFTVGPNYQPVPTNPEKLWASLVTPCQKLPDDNALYGKLLSFKIL
                     MHNSGDHPFKEYVEKCLAALEEHRSLPRLTDEQLDRLWRGGPKTNPNG*"
     gene            37..2331
                     /gene="ORF1a"
     CDS             37..2331
                     /gene="ORF1a"
                     /codon_start=1
                     /product="nonstructural protein nsp1a"
                     /translation="MYFFPTLRSDRVLTASTVCEEEWRTFMLTTQGCEHIAVEVNHIP
                     DHQPTILTAALMNDRAARKRELSDLRLENQILRAELAQHRNEERSTTKFVLSWPTIFA
                     LVFLGFSMFWHSAHGLTTTSTTDSVDPIGILRLNAWLDKFVENAMKTVHTHHTTLVGA
                     IQASPTWVLVNMVMPHMWTVVVMCLGLISVYKSEHKVISILFLCASTLSGGDWVMLAT
                     SSYQTIPSAIVQIACVMISHIDALGAMCLSMVVMFTTFIASMCLSNVSFIQHSRAAAI
                     NTASLVVSIVLRTLRLPAMPLAVAMALVRAYTILTTTSGSTIEVRSEDGKVVSKEPAR
                     PGLLFRFKQACRRFAQVRSSMAPLVRVNPAAVVRIETPDGIGTGFACANYIVTAGHVM
                     GSHKVVSICVGKAKYQSSLIRHVDGKDVALLKMPQQLQGIPRLKIAGKVDTEWVCVYS
                     PDEEGAIVQSVVPGHQVDECINYAVPTRDGMSGAPIVNPDGRVMAVHLTNTGYTGGAV
                     ILTLQDVTDPPKSNPNEDKLKAEIEELKKQLAACNQSSTSEQDIINLVRVAIGREMSI
                     LRSELNKELGFSQAKGKIKGKNRQKMMGARKRKQRGPVFTEEEYQKLIDEGLTSDQIR
                     DMVDDLYIKEAAGYPEWEPLDDGYDPEDDWVFESDYDFGQKKTVVPSFKQYLARDYDA
                     SEVEEMLRSLTPSDIEALGPVYHVLVKNTSSPLCASLICIADRYAAANGLAPPSFGMR
                     YTQRRVPSKNGQRGPRQRAQKSTN*"
     gene            3787..6036
                     /gene="ORF2"
     CDS             3787..6036
                     /gene="ORF2"
                     /codon_start=1
                     /product="capsid protein precursor"
                     /translation="MASNSTRRTARNTTNIVVRNGPAAPQGAVAPNRGQGRRKGVQRR
                     ARRQQRAQVMVRVQPSQTSRRGRIPRRPRFNNRVVFQKITTTLGTVGSNGSEQIECEL
                     TCLMNPATMKEATGSNSFGPLGIYASTYSLFRMTKCVVKLKPLVGDSAVSGTITRVSW
                     NPTSAPTQTSWSALGARKHIDVTPGKIGIFTLTARDLVGPKGGWYKTNTKGDPMMSFA
                     GTLECHTLGRTMSTYRNEAFTGGLFLAELETEWQFKDYAQQPGMVNLLKGEDATQAQI
                     VTSSDGKIQLQLPANSRMARAATTTASEIIWLVTDTIITAGASAFPPPFNWLFRGGWW
                     LVKRAAGAPVRAGEVTFDVYSSISDARAGVPCISTTPSSPPVTIGGLHFQQVTPGNVG
                     IGDDIVRESRSIDIQPVSSPPRVLAYSGMYDTTFIPGYHVLYEKNNVPRSERGLAVPV
                     QEGFITTYNYGKVEVDARLPPTRGIPVYLATSNTNRTQIGLAVSSTSTTLENGGTPIT
                     LSTMLFYCTESRNYDFTQSNDGLFRVADLSYSQAQAQIILRTRTVNKRKVLVASGSWY
                     VLQFFCYGAAHETYRVDTPTVTEIRTPQNAWPMNETTITYTPDSSNAEAGLTPGYSTS
                     ILLGDIQTYTVTRYARAMADEEYHDLPPLEDEDDADDEDEDLTDEQLEMGPFDDYDTP
                     PMSRLVVHPDARKTYDLLLELYSEREARLAVNQLKPSDEYKEFVALYHDALVDGLSPR
                     SARAHALGI*"
BASE COUNT     1627 a   1518 c   1520 g   1465 t
ORIGIN      
        1 ccaacagcac cgtggtatgt ttcatatcaa ccgcggatgt atttcttccc aactctcaga
       61 tcggaccgtg tcctgacagc tagtacggtc tgtgaggaag agtggcgtac ctttatgctc
      121 accacacagg gttgtgagca cattgcggtc gaggtcaacc acatacccga tcaccagccc
      181 accatcctca cagcagcatt gatgaatgat cgtgctgccc ggaagagaga actatctgac
      241 ttgcgccttg aaaaccaaat tttgagagca gaattggccc aacaccgtaa tgaagagagg
      301 agcaccacta aatttgttct gagttggcca acaatctttg ctttggtttt ccttggcttc
      361 tccatgtttt ggcattccgc acacgggctt accaccacgt caacaaccga ttctgtggac
      421 cccattggaa tactcagatt gaacgcatgg ctggacaagt ttgtggagaa tgcaatgaaa
      481 acagtccaca cccatcatac aactctagtt ggtgccatac aggcatcacc cacctgggtg
      541 cttgtgaata tggtgatgcc ccatatgtgg actgttgttg tgatgtgtct cggtctgata
      601 tctgtttata aatccgagca caaggtcatt tccatattgt tcctctgtgc atccacattg
      661 agtggtggtg actgggtcat gcttgcaaca tcatcatatc agacgatacc tagcgccatt
      721 gttcaaattg cgtgcgtcat gatatcacat atcgacgcgc taggagcaat gtgtttatct
      781 atggttgtta tgtttacaac attcatagct agtatgtgtc tatctaatgt gagcttcatc
      841 caacactccc gtgcggcagc tataaacaca gcatccctcg ttgtttcaat cgtgttgcgg
      901 actttgaggc tcccagctat gccccttgca gtcgccatgg cacttgtcag ggcttacact
      961 atcttgacaa cgacaagcgg ctcgaccatt gaggtgagat ctgaggatgg caaggttgtc
     1021 tccaaggagc cagcgaggcc ggggttgctg ttcaggttta aacaggcctg tcggcggttt
     1081 gcgcaggtca gatccagcat ggcccccctt gtgcgtgtca accccgctgc cgtggttaga
     1141 atagagacac cagatggcat tggcactggc tttgcgtgtg caaactatat tgtcacagct
     1201 gggcacgtca tggggtcaca caaggttgtg tccatatgtg taggtaaggc gaaatatcaa
     1261 tcaagtctca tccgccatgt ggatggaaaa gatgttgccc ttctcaagat gccgcaacag
     1321 ctccagggta taccgcgcct taaaatagca ggtaaggttg acacagagtg ggtttgtgtg
     1381 tattcacctg atgaagaagg cgcgattgtg cagtcagttg tgcctggaca tcaggttgat
     1441 gagtgcatca actatgcagt acccactcgt gatggcatgt ctggtgctcc gatcgtcaat
     1501 cctgatggtc gtgttatggc agtacatctc actaacactg gctatactgg aggtgctgtc
     1561 atcctaaccc tccaggatgt gactgaccca cccaagtcaa accccaatga ggataaactc
     1621 aaagccgaga ttgaggagct aaagaagcaa cttgcagcct gcaaccaatc cagcacttct
     1681 gagcaagaca tcatcaacct tgtccgtgtt gccattggac gtgagatgtc gatcctgcgc
     1741 tctgagctca acaaggagct cggcttctca caggccaaag ggaagataaa ggggaagaac
     1801 agacagaaaa tgatgggagc caggaaacgc aagcagcgtg gcccagtctt tactgaggag
     1861 gagtatcaga agctcatcga tgagggtctc acatcggatc aaattcgtga catggttgac
     1921 gacctctaca taaaggaagc agccggttac cctgagtggg aaccccttga tgatggctat
     1981 gatccagagg atgattgggt ctttgagtcc gattatgact ttggccaaaa gaagactgtt
     2041 gttccatcct tcaagcagta tctggctaga gactatgatg ccagtgaagt ggaggaaatg
     2101 ctgcgttccc tcactccatc ggacatcgaa gcccttggtc ctgtctacca cgtgctcgtc
     2161 aaaaacacct cgagccctct ctgtgcctcc ctgatttgca ttgcagatag gtacgcagct
     2221 gccaacggtc tggctccacc gtcatttggg atgcgctaca cccaacgtcg tgtcccatca
     2281 aaaaacgggc agcggggccc tcgccagcgg gcccagaaat ccacaaacta gacggctggt
     2341 atgcgctccg ccaaccaccg gagcgatttg tcgtccctga cgactaccca gtggtttgta
     2401 atctgcccat aaatagaccc atttttgatg acaaagtccc tgatgaccca ctccttggtc
     2461 tgctcccacc ttgtgaccca gatttggcct ttgcccccgc tgtatggggc cccgaagctt
     2521 acacaaagtc atttgagaaa tttagttacg ctcaaccatc aaagttttgg gaattatatc
     2581 ctgaagagtg caagtttgct gaccaccaat ggcgcaaaca ctataacttc ctcgaagaca
     2641 cccgagtgaa gcacataaca gccactgaga aaaacattga ctctacacca gggtatccaa
     2701 aatgtgaagt tcatgatagt gagcgtgact acatggattg ttatggctgg gggccttaca
     2761 tcaaagaatt caaaaggata gacaaagggg caaaacccaa agttctgtgg tattgtttct
     2821 tgaagaagga acagcttaag aaagagaaaa tcaaagacgc tgacattcgc caaataatat
     2881 gccctgatgt gatatactca cgcattggcg ctgctttaga acaacatcaa aacgacctga
     2941 tgaagaaaca cactaatgac agtagcggcc agtgtggttg gacacccttc tacgggggtt
     3001 ttgaggcaaa gatgcgtcgt ttgaaccgcg gcaatatcat tgagtttgac tggacgcggt
     3061 ttgatggaac gataccacgt gagctcctga aacacatcaa aaacctgcgt tgggagaagg
     3121 tcaataaagc ccaccgtgag cgctacaggc acgtccatga gtggtacgtt gaaaatctcc
     3181 tgaccaggta cgtgcttatg cccactggtg aggtgaccat tcaacgcagg ggcaacccat
     3241 caggtcaaat ttctacaacc atggacaaca atatggtgaa ttactggctt caagcctttg
     3301 aatttgccta catcaataag ggcaaggaca tctatgccct ttggggtgat tacgacacaa
     3361 tagtctatgg tgatgacagg ttgacatcaa cgcctgtcct gcctgatgac tacatcccta
     3421 aggttgttgc catgtacaaa gatgtgtttg ggatgtgggt taagccagag aaagttaaaa
     3481 tccatcccac cattgttgga gcatcctttt gtggattcac agtgggtcca aactaccaac
     3541 ccgttccaac aaacccagag aagttgtggg ctagcctcgt gacaccctgc caaaaattac
     3601 cagatgataa tgccctctat gggaaactcc ttagttttaa gatcctaatg cataattcag
     3661 gggaccatcc tttcaaggag tatgtggaga agtgtctcgc tgcattggaa gaacatcgct
     3721 ccttgccacg cctcacagat gagcagctgg atcgtctttg gaggggagga ccaaagacaa
     3781 acccaaatgg ctagcaacag cacacgccgc acagcgcgca acacgactaa tatcgtggtg
     3841 cgcaatgggc cagcagctcc ccaaggagca gtcgccccta acagaggtca aggtaggagg
     3901 aaaggagtgc agcgacgagc cagacgccag caacgagcac aagtcatggt gcgggtgcag
     3961 cccagtcaaa cttcgcgtcg cgggaggatt cctaggcgcc cgaggttcaa taaccgtgtg
     4021 gttttccaga agatcacgac aactctcgga acagtgggat caaatgggag tgaacaaata
     4081 gaatgtgagt tgacttgcct catgaaccca gcaacaatga aggaggctac gggtagtaat
     4141 agctttggcc cattaggcat ctatgcctcc acttattcat tgttccggat gacaaaatgt
     4201 gtcgtcaaac tcaaaccact cgtaggggac agtgcagtct cggggacaat aacccgtgtc
     4261 tcttggaacc ccacatcagc tcctacacaa acatcgtgga gtgcacttgg ggctcggaaa
     4321 catatcgatg taacaccagg aaagattgga atcttcacgc tgaccgcgcg tgacttggta
     4381 ggccccaagg gtggttggta caagacgaac accaagggag acccaatgat gtccttcgct
     4441 ggaacactgg aatgccacac acttgggcgt acaatgtcaa cctaccgcaa tgaggctttt
     4501 actggtggat tgttcctggc cgagttggaa acagagtggc agttcaagga ttatgcccag
     4561 cagcctggga tggtgaattt gcttaagggt gaggatgcta cacaggctca aattgtgacc
     4621 tcttctgacg ggaagattca actccagctt cctgccaact ctagaatggc ccgcgctgcc
     4681 accacgacag ctagtgagat aatatggctt gtcacagata ctatcattac tgctggtgcc
     4741 agtgccttcc cgccaccctt caattggcta ttcaggggtg gctggtggct tgtgaaacgg
     4801 gcagctggtg cgcccgtccg agcaggagag gttacattcg atgtctactc atctatttca
     4861 gacgcccgtg cgggcgtccc ctgcatctca actacaccta gctcaccacc tgtaaccata
     4921 ggtggtcttc attttcagca ggtcacacca gggaacgtgg gtattggaga tgacatcgtg
     4981 agggagtcgc gatccatcga catccaacca gttagttcac caccgagagt tcttgcctac
     5041 tctggcatgt atgacaccac cttcataccc ggctatcatg ttctttatga gaagaataat
     5101 gtacctcgct cagagcgagg cctggcagtc ccagtccaag aggggtttat tacaacctac
     5161 aactatggca aagttgaagt ggacgccagg ctacctccaa ctagaggcat accagtttat
     5221 ctggcaacaa gcaatacaaa tagaacgcag attgggctcg ccgtctccag cacctcaact
     5281 acattggaaa atggtggaac cccaatcacc ttgtcaacca tgctgttcta ttgcactgag
     5341 tcgaggaatt atgattttac ccagagcaat gatgggcttt ttagggttgc agatctttca
     5401 tatagccagg cacaggccca gatcatccta aggacacgca cagttaacaa aaggaaagtc
     5461 cttgtggcat ctggaagctg gtacgttctc cagttcttct gctatggagc tgcgcatgag
     5521 acatatcgtg ttgacactcc cacggtcact gaaatcagga cccctcaaaa tgcctggcct
     5581 atgaatgaaa ccaccataac ctatacgcct gatagcagta atgctgaggc cggtcttaca
     5641 cccggctaca gcacatccat actgttaggt gacatccaaa catacactgt gactagatac
     5701 gctcgcgcca tggctgatga agagtatcat gacctgccac cactggagga tgaggatgat
     5761 gctgatgatg aggatgagga tttgactgat gaacagcttg aaatgggtcc ttttgatgat
     5821 tatgatacgc caccaatgtc ccggttggtg gttcatccag atgctcgcaa aacctatgac
     5881 cttttgctcg agctttattc agaacgggaa gcccgcttgg cagtaaatca gctgaaacca
     5941 agcgatgagt ataaggaatt tgttgccttg taccacgatg cgttagttga tggcctatca
     6001 cctaggtctg caagagccca tgccttgggg atctaggatg gcgcacgcgt cgtgcatttt
     6061 aatttaatca gtttttcagt ttcatttgtg atttaattag cataggtgaa ggggaaaaaa
     6121 aaaaaagaaa
//
